# Supplementary material for: New Zealand supereruption provides time marker for the Last Glacial Maximum in Antarctica
Source: Sci Rep. 2017 Sep 25;7:12238. doi: 10.1038/s41598-017-11758-0 (PMC5613013; doi:10.1038/s41598-017-11758-0)
Supplement: Supplementary file 1 — Supplementary Information S1 [file 41598_2017_11758_MOESM1_ESM.xls]

## Sheet: Cover Page
New Zealand supereruption provides time marker for the Last Glacial Maximum in Antarctica
Nelia W. Dunbar1, Nels A. Iverson2, Alexa R. Van Eaton3, Michael Sigl 4,5, Brent V. Alloway6, 7, Andrei V. Kurbatov8, Larry G. Mastin3, Joseph R. McConnell4, Colin J.N. Wilson9
1. NMBG/EES Department, New Mexico Tech, Socorro, NM, USA
2. EES Department, New Mexico Tech, Socorro, NM, USA
3. U.S. Geological Survey, Cascades Volcano Observatory, Vancouver, WA, USA
4. Division of Hydrological Sciences, Desert Research Center, Reno, NV, USA
5. Paul Scherrer Institute, Villigen, Switzerland
6. School of Environment, The University of Auckland, Private Bag 92019, Auckland, New Zealand
7. Centre for Archaeological Science (CAS), School of Earth and Environmental Sciences, University of Wollongong, Wollongong, NSW 2522, Australia
8. Climate Change Institute, University of Maine, Orono, ME, USA
9. GEES, Victoria University, PO Box 600, Wellington 6140, New Zealand
Correspondence to nelia.dunbar@nmt.edu

## Sheet: Table 1.  Summary of analyses
Table 1. Average major element composition of tephra shards from the WCD06A ice core, as well as known samples of Oruanui tephra from different
geological settings as analyzed by electron microprobe
Sample Number and Type	n	P2O5	SiO2	SO2	TiO2	Al2O3	MgO	CaO	MnO	FeO	Na2O	K2O	F
Ice core tephra
WDC06A-2660.000-DD16	19	0.0321456	78.6303	0.0359313	0.144803	12.6248	0.129423	1.08256	0.0537915	1.25501	3.1901	2.74201	0.0791133
standard deviation		0.0300426	0.511871	0.0321227	0.0434924	0.368362	0.0296141	0.120954	0.0339491	0.0987287	0.403164	0.376297	0.0979062
Terrestrial tephra
KOT-Taurewa*	13	0.03487	77.778	0.0179596	0.145764	12.2604	0.109035	1.07635	0.0461181	1.15815	3.84861	3.29705	0.141586
standard deviation		0.0123721	0.242263	0.0154336	0.0338643	0.100556	0.0195152	0.0771693	0.0281783	0.0712299	0.273317	0.201773	0.0813852
KOT-Karioi*	14	0.03487	77.8487	0.0172811	0.126414	12.4183	0.111878	1.09829	0.0601739	1.21803	3.86577	3.0181	0.0775883
standard deviation		0.0123721	0.319473	0.00834623	0.0278047	0.189259	0.0231808	0.134323	0.026652	0.0927437	0.16683	0.300414	0.0724944
Marine core tephra
KOT-50213-76-2**	19	0.0321109	77.6376	0.0220437	0.110092	12.313	0.111756	1.10398	0.0635105	1.21985	3.88935	3.23666	0.146297
standard deviation		0.0208652	0.325388	0.0119881	0.0316019	0.103861	0.0168577	0.104928	0.0307417	0.0642388	0.263674	0.34861	0.0965212
KOT-50213-79-2**		0.0195498	77.782	0.0255078	0.113375	12.3464	0.114974	1.14046	0.0587752	1.20222	3.95934	3.01585	0.114639
standard deviation		0.0108096	0.273003	0.0108576	0.0278612	0.127509	0.017865	0.0996423	0.0268708	0.0807656	0.112633	0.162748	0.055002
Published analysis***
Oruanui glass	8		77.5		0.15	12.6	0.14	1.13		1.25	3.79	2.99
standard deviation			0.77		0.05	0.24	0.05	0.17		0.22	0.58	0.34
Notes: Geochemical quantities are in weight %. Accelerating voltage of 15 kV was used, and probe current of 10 nA. Peak count times of 20 seconds were used for all elements with the exception of Na (40 sec),
F (100 sec), Cl (40m sec) and S (40 sec).
Background counts were obtained using one half the times used for peak counts. Analyses are normalized to 100 wt.%. N equals number of analyses. Analytical precision, based on replicate
analyses of rhyolitic reference materials of similar composition to the unknows, are as follows (all in wt.%): P2O5±0.01, SiO2±0.7, SO2±0.01, TiO2±0.03, Al2O3±0.1, MgO±0.01, CaO±0.04, MnO±0.03, FeO±0.1,
Na2O±0.3, K2O±0.1, F±0.1.
*Sample locations are listed in supplementary documentation
**Marine core location shown in Figure 3
***Representative glass composition of Oruanui tephra, determined by electron microprobe, from Vandergoes et al. (2013)

## Sheet: Table 2.  Glass references
Table 2. Analyses of standard reference materials KE-12 and VG568 run as part of the 3 analytical runs that generated the datasets presented in this paper.
Comment	P2O5	SiO2	SO2	TiO2	Al2O3	MgO	CaO	MnO	FeO	Na2O	K2O	F	Cl	Total
ke12-01	0.01	70.39	0	0.29	7.66	0.01	0.37	0.3	8.77	7.48	4.3	0.42	0.3	100.31
ke12-01	0.04	71.78	0.06	0.32	7.79	0	0.39	0.29	8.83	7.12	4.3	0.53	0.3	101.77
ke12-01	0	71.91	0.04	0.29	7.8	0.01	0.39	0.32	8.55	7.2	4.27	0.47	0.27	101.51
ke12-02	0.05	70.66	0.01	0.34	7.64	0.03	0.31	0.21	8.58	7.57	4.17	0.38	0.31	100.25
ke12-02	0.02	71.2	0.03	0.32	7.71	0	0.37	0.25	8.6	9.89	4.21	0.4	0.3	103.3
ke12-02	0.07	71.24	0.06	0.31	7.82	0.03	0.38	0.31	8.48	7.72	4.34	0.43	0.27	101.46
ke12-03	0	70.79	0.03	0.34	7.65	0.01	0.36	0.28	8.41	7.11	4.35	0.46	0.31	100.11
ke12-03	0.05	72.1	0.04	0.38	7.87	0.01	0.38	0.3	8.46	6.98	4.3	0.34	0.27	101.51
ke12-03	0	71.65	0.06	0.29	7.75	0.01	0.38	0.28	8.34	7.42	4.15	0.28	0.24	100.85
ke12-04	0	70.59	0.03	0.28	7.73	0.01	0.35	0.26	8.33	7.25	4.18	0.34	0.29	99.64
ke12-04	0	72.49	0.05	0.39	7.82	0.01	0.36	0.25	8.72	7.2	4.34	0.56	0.32	102.5
ke12-04	0.03	71.57	0.05	0.28	7.8	0.01	0.35	0.28	8.49	7.16	4.23	0.3	0.27	100.82
ke12-05	0	70.58	0.07	0.3	7.51	0.03	0.39	0.22	8.8	7.29	4.33	0.3	0.33	100.15
ke12-05	0.01	71.49	0.01	0.37	7.9	0.01	0.39	0.22	8.99	6.99	4.28	0.37	0.31	101.36
ke12-05	0	71.5	0.04	0.3	7.79	0	0.39	0.29	8.45	7.11	4.33	0.57	0.29	101.06
ke12-06	0.01	70.63	0.05	0.32	7.69	0.01	0.37	0.27	8.34	7.14	4.14	0.39	0.32	99.67
ke12-06	0.05	71.6	0.01	0.27	7.96	0	0.42	0.3	9.06	7.93	4.25	0.42	0.25	102.52
ke12-06	0.03	71.47	0.07	0.3	7.69	0.02	0.43	0.24	8.41	6.96	4.36	0.52	0.26	100.75
ke12-07	0.01	72.37	0.04	0.28	7.94	0.02	0.33	0.26	8.91	6.73	4.07	0.52	0.32	101.8
ke12-08	0.06	72.34	0.03	0.27	7.95	0.02	0.38	0.29	8.81	7.72	4.15	0.29	0.31	102.6
KE12-mean	0.022	71.4175	0.039	0.312	7.7735	0.0125	0.3745	0.271	8.6165	7.3985	4.2525	0.4145	0.292	101.197
standard deviation	0.0235305	0.648162	0.0204939	0.0357771	0.117217	0.00966546	0.0274293	0.0314392	0.227857	0.656741	0.0850928	0.0921369	0.0258742	1.02652
KE12-certified composition		70.33		0.33	7.26	0.02	0.35	0.26	8.36	7.28	4.27	0.42	0.33
vg568-01	0.01	76.19	0.02	0.08	11.86	0.16	0.59	0.03	1.07	4.72	4.53	0.08	0.08	99.43
vg568-01	0	77.61	0.02	0.09	12.13	0.02	0.44	0.07	1.12	3.76	5.02	0.09	0.14	100.52
vg568-01	0	76.67	0.02	0.05	12	0.02	0.39	0	1.05	3.68	5	0.09	0.1	99.07
vg568-02	0	75.93	0	0.07	11.74	0.01	0.44	0.03	0.97	3.98	4.92	0.06	0.08	98.23
vg568-02	0	77.59	0.01	0.05	12.2	0	0.44	0.02	1.19	3.89	4.78	0.17	0.11	100.45
vg568-02	0.02	76.78	0	0.07	12	0.02	0.46	0.03	1.04	4.15	5.09	0.27	0.11	100.04
vg568-03	0	76.67	0.03	0.11	11.74	0	0.47	0.09	1.08	3.82	4.86	0.24	0.09	99.2
vg568-03	0	77.53	0.01	0.07	12.08	0	0.45	0.02	1.12	4.02	4.92	0.29	0.09	100.61
vg568-03	0	76.59	0.01	0.08	12.04	0.01	0.49	0.05	1.14	4.43	4.97	0.3	0.08	100.2
vg568-04	0	76.39	0	0.08	11.9	0.03	0.48	0.01	1.11	4.01	4.85	0.08	0.13	99.08
vg568-04	0.04	77.6	0.01	0.05	12.23	0.01	0.42	0.05	1.15	4.64	4.94	0.11	0.11	101.36
vg568-04	0	77.16	0.02	0.11	12.13	0.03	0.41	0.02	1.04	3.93	4.97	0.17	0.1	100.09
vg568-05	0	76.42	0.01	0.03	11.86	0.01	0.42	0.07	1.17	4.04	4.96	0.25	0.1	99.35
vg568-05	0.01	76.87	0.02	0.12	12.3	0.01	0.45	0.01	1.01	3.88	4.94	0.32	0.11	100.05
vg568-05	0.02	76.57	0.01	0.06	11.96	0	0.44	0.03	1.15	4.04	5	0.28	0.11	99.68
vg568-06	0.03	76.34	0	0.06	11.97	0.03	0.45	0.05	1.18	3.93	4.91	0.05	0.09	99.11
vg568-06	0	78.12	0	0.12	12.29	0.02	0.39	0	1.47	3.68	4.81	0.31	0.08	101.29
vg568-06	0.01	76.66	0	0.11	12.02	0.03	0.44	0.02	1.02	4.06	5.1	0.39	0.09	99.96
vg568-07	0.07	78.13	0.01	0.1	12.34	0.05	0.44	0	1.2	3.85	4.89	0.25	0.1	101.4
vg568-08	0	77.67	0.01	0.06	12.35	0.02	0.39	0	1.24	3.92	4.68	0.28	0.09	100.71
VG568-mean	0.0105	76.9745	0.0105	0.0785	12.057	0.024	0.445	0.03	1.126	4.0215	4.907	0.204	0.0995	99.9915
standard deviation	0.0182021	0.650938	0.00887041	0.0262127	0.187676	0.0345497	0.0440693	0.0259554	0.108162	0.2804	0.133578	0.105051	0.0163755	0.858434
VG568-certified composition		76.71		0.12	12.06		0.5	0.03	1.23	3.75	4.89

## Sheet: Table 3.  All analyses
Table 3. Individual glass shard analyses. See Table 1 for analytical details
All analyses normalized to 100%
Cl not reported for ice core tephra because beam overlap onto epoxy results in inaccurate Cl analyses
	Wt% Oxide
Comment	P2O5	SiO2	SO2	TiO2	Al2O3	MgO	CaO	MnO	FeO	Na2O	K2O	F	Cl
KOT-Taurewa-017	0.00996413	77.3416		0.139498	12.1861	0.129534	1.14587	0.0697489	1.23555	4.16501	3.1387	0.278996	0.16939
KOT-Taurewa-01	0.0515145	77.55		0.164846	12.312	0.103029	1.15393	0.0103029	1.24665	3.80177	3.22481	0.216361	0.164846
KOT-Taurewa-013		77.6252		0.194652	12.3553	0.0922037	1.1884	0.0307346	1.24987	3.85206	3.18615	0.0307346	0.184407
KOT-Taurewa-09	0.0102775	77.7287	0.04111	0.154162	12.3535	0.113052	1.13052	0.0719424	1.18191	3.94656	3.11408		0.16444
KOT-Taurewa-04	0.0303767	77.7339		0.111381	12.2215	0.111381	1.03281	0.0303767	1.14419	4.06035	3.13892	0.212637	0.162009
KOT-Taurewa-08		77.7446		0.133759	12.3161	0.102891	1.04949	0.0102891	1.17296	3.82755	3.35425	0.133759	0.164626
KOT-Taurewa-014		77.746		0.184087	12.3236	0.112497	1.16588		1.17611	3.92718	3.19084		0.17386
KOT-Taurewa-03	0.0103284	77.8042		0.165255	12.3115	0.103284	1.14646	0.0619707	1.18777	3.84218	3.19149		0.175584
KOT-Taurewa-06		77.8753	0.0102051	0.102051	12.1339	0.132667	1.02051		1.16338	4.06164	3.28605	0.0408205	0.173487
KOT-Taurewa-07		77.9057	0.0102764	0.154147	12.2598	0.0924879	0.965985	0.0411057	1.10986	3.91532	3.31929	0.0616586	0.164423
KOT-Taurewa-05	0.0514509	77.9173		0.133772	12.0395	0.123482	1.02902	0.102902	1.18337	3.80737	3.31344	0.133772	0.185223
KOT-Taurewa-011		78.1125	0.010247	0.0922226	12.2349	0.0922226	1.05544	0.0204939	1.11692	3.67866	3.25853	0.174198	0.143457
KOT-Taurewa-019	0.0208834	78.2917		0.198392	12.1854	0.146184	1.03373	0.0626501	1.01284	3.0072	3.86342		0.167067
average		77.778	0.0179596	0.145764	12.2604	0.109035	1.07635	0.0461181	1.15815	3.84861	3.29705	0.141586	0.167585
stdev		0.242263	0.0154336	0.0338643	0.100556	0.0195152	0.0771693	0.0281783	0.0712299	0.273317	0.201773	0.0813852	0.0110493
KOT-Karioi-020	0.0309821	77.2281		0.165238	12.8473	0.0929464	1.22896	0.0309821	1.31158	4.05866	2.85036		0.165238
KOT-Karioi-013	0.0201572	77.4945		0.0907075	12.4975	0.100786	1.11873	0.0302358	1.20943	3.81979	3.50736		0.120943
KOT-Karioi-01	0.0515305	77.6152	0.0103061	0.164897	12.4601	0.133979	1.1852	0.0824487	1.17489	3.95754	2.92693	0.0618365	0.175204
KOT-Karioi-019		77.6704		0.148652	12.6566	0.138034	1.1255	0.0955617	1.22107	3.89679	2.84561		0.191123
KOT-Karioi-017	0.0417319	77.6839		0.156495	12.6239	0.114763	1.18936	0.0312989	1.26239	3.77673	2.9421	0.0208659	0.156495
KOT-Karioi-07		77.7631	0.0203169	0.121902	12.2206	0.101585	1.18854	0.0812678	1.30028	3.87038	3.14913		0.182852
KOT-Karioi-02	0.0517652	77.772		0.144943	12.3719	0.124236	1.06636	0.0828243	1.28378	4.01698	2.82638	0.0828243	0.176002
KOT-Karioi-08		77.8557		0.134021	12.2887	0.134021	1.10309	0.0618557	1.26804	4.08247	2.76289	0.154639	0.164948
KOT-Karioi-05	0.0311559	77.9105		0.0934676	12.3897	0.0934676	1.17354	0.103853	1.25662	3.84256	2.83519	0.103853	0.155779
KOT-Karioi-014	0.0207125	77.9205		0.0932063	12.5311	0.155344	1.13919	0.0517813	1.24275	3.90431	2.77548		0.176056
KOT-Karioi-016		78.0864	0.0105608	0.116169	12.2716	0.0844862	0.992713	0.0633647	1.24617	3.53786	3.19992	0.221776	0.168972
KOT-Karioi-010	0.0309246	78.1672	0.0309246	0.134007	12.1637	0.0824657	1.01021	0.0309246	1.16483	3.92743	3.09246	0.0103082	0.164931
KOT-Karioi-09		78.3207	0.0210172	0.136612	12.2636	0.115595	1.17697	0.0840689	1.24002	3.56242	2.88987	0.0105086	0.189155
KOT-Karioi-018		78.4771	0.0105608	0.116169	12.2505	0.126729	1.09832	0.0422431	1.16169	3.69627	2.84085	0.0316823	0.158412
average	0.03487	77.8487	0.0172811	0.126414	12.4183	0.111878	1.09829	0.0601739	1.21803	3.86577	3.0181	0.0775883	0.165709
stdev	0.0123721	0.319473	0.00834623	0.0278047	0.189259	0.0231808	0.134323	0.026652	0.0927437	0.16683	0.300414	0.0724944	0.0183828
KOT-50213-76-2-016		76.9264	0.021554	0.0969932	12.2535	0.118547	1.16392	0.140101	1.28247	4.23537	3.49176	0.0538851	0.204763
KOT-50213-76-2-018		77.0446	0.0214938	0.150457	12.3482	0.0859753	1.20365	0.0752284	1.18216	4.13756	3.41752	0.107469	0.225685
KOT-50213-76-2-015	0.0100746	77.3121		0.151118	12.2305	0.120895	1.12835	0.100746	1.29962	4.16079	3.00222	0.322386	0.171267
KOT-50213-76-2-09		77.3765	0.0101451	0.111596	12.306	0.101451	1.14639	0.0202901	1.2377	3.86527	3.31744	0.334787	0.182611
KOT-50213-76-2-020		77.4		0.186008	12.3179	0.103338	0.940374		1.25039	3.8235	3.80283	0.0103338	0.155007
KOT-50213-76-2-03	0.04095	77.4263	0.04095	0.12285	12.2543	0.12285	1.18755	0.0511876	1.27969	3.94144	3.15315	0.225225	0.153563
KOT-50213-76-2-010	0.0720758	77.605		0.0823723	12.4691	0.123558	1.13262	0.0514827	1.16351	3.49053	3.63468		0.164745
KOT-50213-76-2-011	0.0311883	77.6068	0.0207922	0.114357	12.4129	0.145545	1.12278	0.0415844	1.25793	4.08566	2.91091	0.0727726	0.166337
KOT-50213-76-2-014	0.010352	77.6605	0.010352	0.0931677	12.4017	0.144928	1.27329	0.0621118	1.30435	3.98551	2.68116	0.207039	0.165631
KOT-50213-76-2-06		77.6765		0.0517706	12.2386	0.103541	0.807621	0.0621247	1.28391	3.7896	3.66536	0.155312	0.165666
KOT-50213-76-2-017		77.723		0.102754	12.4024	0.113029	1.16112	0.0411015	1.2536	4.0074	2.92848	0.082203	0.174681
KOT-50213-76-2-013	0.0308864	77.7515		0.0926593	12.3546	0.0823638	1.03984	0.11325	1.11191	4.16967	2.91362	0.154432	0.175023
KOT-50213-76-2-01		77.7594		0.144553	12.3077	0.113578	0.991224	0.0722767	1.2287	3.39701	3.66546	0.175529	0.154879
KOT-50213-76-2-05	0.0517491	77.7996	0.0413993	0.0931484	12.544	0.113848	1.14883	0.0724488	1.17988	3.96398	2.69095	0.155247	0.134548
KOT-50213-76-2-019	0.031043	77.8974		0.113825	12.1896	0.124172	1.11755	0.0206954	1.16929	4.0356	3.1043	0.031043	0.165563
KOT-50213-76-2-07		78.0196		0.103146	12.2744	0.103146	1.13461	0.0618876	1.09335	3.89892	3.12532		0.175348
KOT-50213-76-2-02	0.0106792	78.0222	0.0213584	0.0854336	12.1102	0.106792	1.14267	0.0640752	1.23879	3.40666	3.50278	0.106792	0.170867
KOT-50213-76-2-04		78.0468		0.123102	12.3205	0.0923266	1.02585	0.0615511	1.12844	3.48789	3.52893		0.174395
KOT-50213-76-2-08		78.0606	0.0103488	0.0724413	12.2115	0.103488	1.10732	0.0310463	1.2315	4.01532	2.95974		0.196626
Average	0.0321109	77.6376	0.0220437	0.110092	12.313	0.111756	1.10398	0.0635105	1.21985	3.88935	3.23666	0.146297	0.172485
stdev	0.0208652	0.325388	0.0119881	0.0316019	0.103861	0.0168577	0.104928	0.0307417	0.0642388	0.263674	0.34861	0.0965212	0.0200507
KOT-50213-79-2-016	0.0307692	77.0769		0.153846	12.4513	0.14359	1.12821	0.0717949	1.40513	4.21538	3.10769	0.0717949	0.14359
KOT-50213-79-2-06	0.00998702	77.4893		0.0798961	12.3839	0.0998702	1.09857	0.019974	1.14851	3.79507	3.55538	0.179766	0.149805
KOT-50213-79-2-011		77.568	0.0103756	0.0933804	12.4092	0.124507	1.2762	0.0726292	1.19319	3.98423	2.93629	0.176385	0.145258
KOT-50213-79-2-015		77.5773		0.072599	12.4663	0.134827	1.25493	0.0622278	1.21344	4.09666	2.93508	0.0103713	0.186683
KOT-50213-79-2-010	0.0216591	77.5937	0.0433182	0.0866363	12.3673	0.108295	1.37535	0.129955	1.12627	3.73619	3.06476	0.140784	0.205761
KOT-50213-79-2-09	0.0206101	77.6072	0.0206101	0.113355	12.4897	0.14427	1.18508	0.0721352	1.37057	3.98805	2.83388		0.154575
KOT-50213-79-2-020	0.0409794	77.6252	0.0307346	0.112693	12.468	0.133183	1.13718	0.0409794	1.1884	4.04672	3.03248		0.143428
KOT-50213-79-2-05		77.626		0.133484	12.5578	0.143752	1.16028	0.030804	1.26296	4.11747	2.83397		0.143752
KOT-50213-79-2-012	0.0103605	77.8077		0.0725238	12.4016	0.103605	1.0775		1.20182	3.93701	3.13925	0.0621633	0.18649
KOT-50213-79-2-02		77.8444	0.0310302	0.144808	12.3293	0.103434	1.1688	0.0206868	1.15846	3.94084	2.99959	0.124121	0.134464
KOT-50213-79-2-018		77.8592		0.125681	12.3481	0.104734	1.26728	0.0628404	1.20444	3.85421	2.84876	0.125681	0.209468
KOT-50213-79-2-019		77.8849	0.0314432	0.125773	12.1371	0.125773	1.18436	0.0733676	1.26821	3.93041	3.02903		0.220103
KOT-50213-79-2-014	0.0104297	77.9203		0.114727	12.4322	0.0938673	1.10555	0.0417188	1.24113	3.99458	2.8786		0.156446
KOT-50213-79-2-017	0.0104058	77.9501	0.0104058	0.145682	12.2685	0.0936524	1.0718	0.062435	1.13424	3.88137	3.06972	0.062435	0.218522
KOT-50213-79-2-03		78.0025		0.0722245	12.2472	0.113496	1.07305		1.18655	3.99298	2.93025	0.175402	0.18572
KOT-50213-79-2-013	0.0207469	78.0394	0.0207469	0.134855	12.3029	0.103734	0.995851	0.0311203	1.14108	4.00415	2.94606	0.114108	0.165975
KOT-50213-79-2-04		78.04		0.133965	12.129	0.0927453	1.0202	0.0618302	1.18508	3.885	3.10181	0.175185	0.175185
KOT-50213-79-2-01		78.1601	0.0309055	0.0927166	12.1047	0.103018	1.06109	0.0824148	1.1126	3.9044	3.10086	0.0721129	0.175131
KOT-50213-79-2-07		78.186		0.145289	12.2873	0.114155	1.0274	0.0622665	1.10004	3.92279	2.95766		0.1868
average	0.0195498	77.782	0.0255078	0.113375	12.3464	0.114974	1.14046	0.0587752	1.20222	3.95934	3.01585	0.114639	0.173008
stdev	0.0108096	0.273003	0.0108576	0.0278612	0.127509	0.017865	0.0996423	0.0268708	0.0807656	0.112633	0.162748	0.055002	0.0273611
WDC06A-2660.000-DD16-02	0	78.9124	0.0369094	0.147638	12.3031	0.0984252	1.1811	0.0738189	1.25492	2.66978	3.27264	0.0492126
WDC06A-2660.000-DD16-06	0.0212857	78.5334	0	0.0957854	12.6224	0.0851426	1.1175	0.0851426	1.14943	3.17156	2.79906	0.319285
WDC06A-2660.000-DD16-07	0	78.3582	0.033415	0.155937	12.564	0.144798	1.06928	0	1.30319	3.41947	2.78458	0.167075
WDC06A-2660.000-DD16-010	0.0318167	78.354	0.0106056	0.148478	12.5146	0.116661	0.965108	0.0212112	1.1454	3.46802	3.21349	0.0106056
WDC06A-2660.000-DD16-011	0	78.6404	0.0117813	0.106032	12.8063	0.106032	0.954288	0.070688	1.37842	3.14562	2.76861	0.0117813
WDC06A-2660.000-DD16-013	0.0887837	78.6919	0.0739864	0.16277	12.1338	0.147973	1.12459	0.0443918	1.31696	3.10743	2.97425	0.133175
WDC06A-2660.000-DD16-01	0.070049	79.0253	0.050035	0.170119	12.839	0.130091	0.930651	0.090063	1.22085	3.1422	2.26158	0.070049
WDC06A-2660.000-DD16-014	0.00989609	78.9015	0.0197922	0.148441	12.7165	0.108857	0.930233	0.0791687	1.09847	3.35477	2.59278	0.0395844
WDC06A-2660.000-DD16-017	0	78.5659	0.0288739	0.134745	12.5698	0.105871	0.981713	0.0192493	1.2512	3.45525	2.79115	0.0962464
WDC06A-2660.000-DD16-019	0.0666578	79.3628	0.0133316	0.106652	12.3584	0.133316	1.14651	0	1.18651	2.55966	3.05293	0.0133316
WDC06A-2660.000-DD16-022	0	78.7092	0.0491932	0.14758	12.6525	0.108225	1.12161	0.0787092	1.25935	3.47304	2.40063	0
WDC06A-2660.000-DD16-024	0.0648719	78.376	0	0.129744	13.1582	0.16218	1.10282	0.010812	1.39475	3.21116	2.18402	0.205428
WDC06A-2660.000-DD16-025	0.0461201	78.3581	0.10377	0.0691802	13.1558	0.12683	0.887813	0.0576502	1.08382	3.71267	2.39825	0
WDC06A-2660.000-DD16-026	0.048048	79.9039	0.024024	0.168168	13.1051	0.156156	1.03303	0.0840841	1.36937	2.23423	1.87387	0
WDC06A-2660.000-DD16-032	0.0313087	77.6247	0.0730536	0.135671	12.8053	0.198288	1.17929	0.0939261	1.30453	3.68399	2.86996	0
WDC06A-2660.000-DD16-030	0.0101657	77.7676	0	0.121988	12.8088	0.152486	1.15889	0.0711599	1.18939	3.61899	2.98872	0.111823
WDC06A-2660.000-DD16-034	0.0206398	78.3901	0.0722394	0.165119	12.58	0.154799	1.14551	0	1.22807	3.26109	2.98246	0
WDC06A-2660.000-DD16-035	0.0807021	78.5332	0	0.151316	12.5794	0.141229	1.15001	0.0807021	1.28115	3.28861	2.70352	0.0100878
WDC06A-2660.00-DD19-03	0.0204207	78.9667	0.0816827	0.285889	11.5989	0.0816827	1.38861	0.061262	1.42945	2.63427	3.18562	0.265469
WDC06A-2660.00-mean	0.0321456	78.6303	0.0359313	0.144803	12.6248	0.129423	1.08256	0.0537915	1.25501	3.1901	2.74201	0.0791133
standard deviation	0.0300426	0.511871	0.0321227	0.0434924	0.368362	0.0296141	0.120954	0.0339491	0.0987287	0.403164	0.376297	0.0979062
